# Supplementary material for: Bacterial Transformation of Adamantane and Its Derivatives: Regioselectivity and Biocatalytic Approaches
Source: Biology (Basel). 2025 Oct 17;14(10):1429. doi: 10.3390/biology14101429 (PMC12562002; doi:10.3390/biology14101429)
Supplement: Supplementary file 1 [file biology-14-01429-s001.zip]

Archive with 1 entries (1 files):
- biology-3903050-supplementary.pdf
